# Supplementary material for: PGE2 limits effector expansion of tumour-infiltrating stem-like CD8+ T cells
Source: Nature. 2024 Apr 24;629(8011):417–25. doi: 10.1038/s41586-024-07254-x (PMC11078747; doi:10.1038/s41586-024-07254-x)
Supplement: Supplementary file 2 — Source Data Fig. 1 [file 41586_2024_7254_MOESM2_ESM.xlsx]

## Sheet: Fig.1a
Source Data Figure 1a
	BRAFV600E melanoma
	Tumour diameter (mm)
Time (days)	Ptgs1/Ptgs2-/- into WT										Control into WT										Control into Ptger2-/-Ptger4fl/fl										Control into CD4CrePtger2-/-Ptger4fl/fl
0	0	0	0	0	0	0	0	0	0	0	0	0	0	0	0	0	0	0	0	0	0	0	0	0	0	0	0	0	0	0	0	0	0	0	0	0	0	0	0	0
3	0	2	0	0	1	1	0.75	1	1	1	3.1	3.4	2.5	2.2	3	2.1	2.5	0	3.4	2.1	0	0	2.1	1.4	1	1.4	0	0	2	0	0	2.2	0	0	3.1	2.9	2.3	2.8	2.9	2.6
5	3.3	3.1	3.2	3.8	2.3	1.65	2.15	1.5	1.5	2.05	4.7	3.3	4.5	4	3.5	3	3.5	2.9	4	3.6	1.9	1.1	2.55	2.05	1.8	1.55	3.07	0	4	0	4.2	4.9	3.7	4.4	3.8	3.6	3.6	4	4.2	3.8
7	4.2	4.8	4.6	4.8	3.9	2.55	2.45	2.25	3.65	2.7	5	3.9	3.9	3.5	4.1	3.3	3.9	3.5	4.2	3.1	3	2.9	2.65	2.3	2.75	2.25	5.45	4.2	6.5	2.45	5.3	5.2	4.7	5	5	4.5	4	4.1	4.2	3.7
10	3.4	2.6	3	2.9	2.15	1.25	1.6	1	1.75	2.4	6	5.2	6.9	5.9	6.6	4.4	6.1	6.1	5.3	6	3.8	4.2	3.8	3.65	2.95	4.4	6.25	4.95	7.5	3.95	3.4	4.4	4	4.3	3.8	4.7	3.9	5.6	4.3	5.5
12	2.1	1.8	2.2	2.5	2.3	1	1	0	0	3.1	6.5	6.3	6.6	6.6	6.6	4.8	6.5	7.4	7	5.4	5.1	6.6	4.65	6.7	3.8	4.8	5.55	4.6	6.2	2.45	2.2	2.2	3.3	4.8	3.9	3.8	3.6	4.8	4	2.1
14	3.1	0	2.4	0	1.5	0	0.75	0	0	2.4	7.9	7	7.7	8.3	6.7	6.2	6.9	7.2	8	6.6	9.6	7.3	5.75	7.4	4.1	6.05	5.9	5.85	6.2	3.95	0	0	3.3	4.2	4	4.1	3.7	4.7	4.2	2.9
17	0	0	2.5	0	1.5	0	0	0	0	3.05	8.8	8.2	8.5	10.2	8.1	8.3	7.3	8.4	8.3	7.2	8.7	8.4	7.35	9.5	4.9	8.25	5.15	5.1	6.7	5.35	0	0	2.2	2.1	2.2	0	3	3	0	0
19	0	0	3.4	0	0	0	0	0	0	3.35	9.6	8.4	10.5	11.5	8.2	9.2	7.3	9.1	11.6	7.3	11	10.4	9.4	10.1	5.55	8.9	5	6.75	6.75	5.95	0	0	0	0	0	0	2	0	0	0
21	0	0	3.8	0	0	0	0	0	0	3.25	11.2	9.8	11.2	12.3	12.1	10.1	7.6	10.7	12.6	9.6	11.7	11.5	11.9	10.9	6	10.9	5.7	8.2	7.75	5.55	0	0	0	0	0	0	0	0	0	0
24	0	0	4.4	0	0	0	0	0	0	2.45	12.3	10.8	12.1	13	12.4	11	8.7	11.7	12.8	11.6	11.9	11.5	11.55	12	6.9	12	9.9	8.2	7.8	5.8	0	0	0	0	0	0	0	0	0	0
26	0	0	5.7	0	0	0	0	0	0	2	13.5	12.3	13.1	13.2	13	12.9	9	12.2	13.4	12.9	12.8	12.3	15	14	9.1	13.9	13.1	9.55	10.65	9.2	0	0	0	0	0	0	0	0	0	0
28	0	0	5.8	0	0	0	0	0	0	1	13.5	12.3	13.1	13.2	14.9	14.1	9.6	12.9	13.9	13.7	12.8	12.3		14.05	11.2	15	10.7	11.4	10.2	10.75	0	0	0	0	0	0	0	0	0	0
30	0	0	5.9	0	0	0	0	0	0	0	13.5	12.3	13.1	13.2	15.9	14.6	12.2	12.9	13.9	13.7	12.8	12.3		15	13.1	15	13.15	14.35	14.5	12.85	0	0	0	0	0	0	0	0	0	0

## Sheet: Fig.1b
Source Data Figure 1b
	Panc02
	Tumour diameter (mm)
Time (days)	WT								Ptger2-/-Ptger4fl/fl								CD4CrePtger2-/-Ptger4fl/fl
0	0	0	0	0	0	0	0	0	0	0	0	0	0	0	0	0	0	0	0	0	0	0	0	0
3	2.735	0	4.225	4.76	4.785	0	5.075	3.45	4.435	4.275	2.79	4.37	4.33	3.03	0	0	4.145	0	4.53	3.23	0	5.11	4.74	4.475
5	6.35	5.405	5.45	5.225	5.72	5.24	5.655	5.94	5.35	6.35	6.1	5.75	6.805	5.05	6.69	5.95	6.55	5.8	5.87	5.67	5.5	5.3	6.005	5.36
7	6.955	7.18	5.05	5.99	7	7.025	5.1	6.9	8.64	8.825	8	8.4	8.3	7.3	8.17	6.21	7.9	5.645	7.19	6.65	6.3	5.25	6.5	5.65
10	8.605	8.385	5.9	8.27	7.8	7.6	5.1	7.7	8.64	10.3	9.05	7.165	9.15	7.355	8.47	5.85	9.45	6.92	6.45	5.2	5.8	4.96	6.65	5.335
12	9.275	8.92	6.05	8.965	8.525	8.97	5.45	7.85	6.95	10	8.165	5.65	10.15	8	9	6	9.7	7.05	4.25	3.25	5.29	3.4	5.3	3.35
14	9.05	9.4	6.5	8.7	9	9.1	5.06	7.85	6.75	9.85	8.3	5.05	10.1	7.75	9.85	6.8	7.55	6.35	0	2	4.73	3.05	3.85	0
16	10.225	9.8	6.45	10.66	9.95	9.45	5.9	9.2	5.2	11.3	10.4	5.5	10.15	8.05	10.3	7.075	6.25	4.8	0	0	5.1	2.85	3.1	0
18	10.115	10.5	7.7	11.275	10.77	11.1	6.35	10.65	3.9	11.505	12.1	4.9	11.4	8	11.05	8.35	5.2	4.35	0	0	5.4	2.4	0	0
19	10.4	11.25	7.625	12.695	11.25	11.2	6.4	11.1	3.45	12.25	12.6	4.65	11	8.45	11.6	8.65	4.35	2.95	0	0	5.05	0	0	0
21	12	13	9.25	13.05	12	12.85	7.125	12.4	3.3	14.15	14.65	4.25	13.05	10.4	13.75	9.5	0	0	0	0	5.45	0	0	0
24	12.9	14.35	11.3	13.98	14.28	14.7	8.2	13.1	3.3	14	14.65	3.05	13.35	13.43	14.2	12.3	0	0	0	0	6.25	0	0	0
26	13.1	14.35	11.3	13.98	14.28	14.7			2.9	14.3	14.65	2.4	14.4	14.4	15	13.4	0	0	0	0	7.18	0	0	0
28	13.5	15	11.3	14.3	15				2.75	14.6	15	2.35	14	14.8		14.2	0	0	0	0	7.15	0	0	0
30	14.8			15					3.05	15	15	2.05	15	15		15	0	0	0	0	7.07	0	0	0

## Sheet: Fig.1d
Source Data Figure 1d
# of CD8+ T cells (x10^6/gram tumour)					# of CD4+ T cells (x10^6/gram tumour)
Ptgs1/Ptgs2-/- into WT	Control into WT	Control into Ptger2-/-Ptger4fl/fl	Control into CD4CrePtger2-/-Ptger4fl/fl		Ptgs1/Ptgs2-/- into WT	Control into WT	Control into Ptger2-/-Ptger4fl/fl	Control into CD4CrePtger2-/-Ptger4fl/fl
6.006	0.343	0.243	9.787		0.359	0.122	0.281	0.145
9.096	0.333	0.419	5.954		0.54	0.106	0.074	0.125
1.349	0.979	0.395	2.948		0.101	0.199	0.199	0.226
10.764	1.197	1.359	2.383		0.02	0.331	0.151	0.1
3.244	0.563	0.416	5.508		0.126	0.116	0.225	0.32
1.389	0.572	1.569	2.803		0.105	0.125	0.319	0.137
1.187	0.159	0.661	5.497		0.216	0.08	0.11	0.176
2.417	0.155		1.546		0.054	0.052		0.331
4.86	0.314		7.335			0.154
	0.318		3.253			0.157

## Sheet: Fig.1e
Source Data Figure 1e
Frequency of CD8+ T cells (% of CD45+ cells)					Frequency of CD4+ T cells (% of CD45+ cells)
Ptgs1/Ptgs2-/- into WT	Control into WT	Control into Ptger2-/-Ptger4fl/fl	Control into CD4CrePtger2-/-Ptger4fl/fl		Ptgs1/Ptgs2-/- into WT	Control into WT	Control into Ptger2-/-Ptger4fl/fl	Control into CD4CrePtger2-/-Ptger4fl/fl
80.5	18.2	31.4	31		6.21	6.71	4.05	7.2
51.8	10.2	15.1	27.5		4.08	4.25	3.62	7.25
57.6	9.71	13.9	44.7		2.76	4.59	4.71	5.64
59.5	14.4	15.6	56.1		2.61	7.07	6.57	3.71
59.4	12.9	21.4	54.6		3.27	6.37	6.5	2.72
53.7	10.1	22.2	26.7		3.12	6.14	4.86	4.99
31.7	9.28	16.1	37.4		3.26	5.99	3.63	4.29
35.3	8.5		38.8		3.79	5.02		3.76

## Sheet: Fig.1f
Source Data Figure 1f
	BRAFV600E melanoma
	Tumour diameter (mm)
Time (days)	WT									CD4CrePtger2-/-Ptger4fl/fl								CD4CrePtger2-/-Ptger4fl/fl +aCD8b								CD4CrePtger2-/-Ptger4fl/fl +aCD4
0	0	0	0	0	0	0	0	0	0	0	0	0	0	0	0	0	0	0	0	0	0	0	0	0	0	0	0	0	0	0	0	0	0
3	4.3	3.1	3.4	2.5	2.2	3	2.1	0	3.4	2.1	2.3	0	2.2	2.9	0	3.2	2.3	0	0	2.5	2.1	2.3	2.2	3.4	2.5	2.6	2.4	2.7	2.2	0	2.6	2.1	2.8
5	4.4	4.7	3.3	4.5	4	3.5	3	2.9	4	4.1	4	4.2	4.9	3.9	4.1	3.7	3.4	5.1	4.2	4.2	3.9	4.4	3.8	4.1	3.6	4.1	4	3.9	3.6	3.8	3.4	3.4	4
7	5	5	3.9	3.9	3.5	4.1	3.3	3.5	4.2	4.3	5	5.3	5.2	3.3	2.9	3.8	3.3	4.7	4.2	4.7	4.3	4.9	5	5.4	4.3	4.9	4.4	5.3	3.5	7.4	4	5.1	4.8
10	5.8	6	5.2	6.9	5.9	6.6	4.4	6.1	5.3	3.6	4.1	3.4	4.4	4.7	2.4	3.5	3.4	6.4	6.5	6.3	5.2	6	5.2	8.7	7.7	4.4	4.9	4.8	4.4	7.8	4.5	6.3	7
12	7.8	6.5	6.3	6.6	6.6	6.6	4.8	7.4	7	2.4	2.8	2.2	2.2	2.8	0	3.2	3.8	8.6	9.5	9.2	8	8.9	9.1	13.1	10.4	4.7	3.4	4.5	2.7	8.1	4.3	6.7	6.1
14	9.6	7.9	7	7.7	8.3	6.7	6.2	7.2	8	0	0	0	0	2.8	0	3.2	3.2	9.1	11.2	11.4	10.6	10.2	11.5	12.7	13.9	4.3	2.9	3.3	1.8	5.4	3.5	5.6	5.8
17	11.2	8.8	8.2	8.5	10.2	8.1	8.3	8.4	8.3	0	0	0	0	0	0	0	0	10.5	13.4	13.1	13.1	12.5	12.2	12.7	13.9	2.9	1.8	1.8	1.4	3.7	2.5	3.9	3.9
19	12.8	9.6	8.4	10.5	11.5	8.2	9.2	9.1	11.6	0	0	0	0	0	0	0	0	12.4	15.2	13.1	13.1	13.4	15.2	12.7	13.9	0	0	0	0	2.4	0	3.1	4.4
21	14.8	11.2	9.8	11.2	12.3	12.1	10.1	10.7	12.6	0	0	0	0	0	0	0	0									0	0	0	0	1.9	0	0	2.3
24	16.4	12.3	10.8	12.1	13	12.4	11	11.7	12.8	0	0	0	0	0	0	0	0									0	0	0	0	0	0	0	0
26	16.4	13.5	12.3	13.1	13.2	13	12.9	12.2	13.4	0	0	0	0	0	0	0	0									0	0	0	0	0	0	0	0
28						14.9	14.1	12.9	13.9	0	0	0	0	0	0	0	0									0	0	0	0	0	0	0	0
30						15.9	14.6	12.9	13.9	0	0	0	0	0	0	0	0									0	0	0	0	0	0	0	0
