# Supplementary material for: PGE2 limits effector expansion of tumour-infiltrating stem-like CD8+ T cells
Source: Nature. 2024 Apr 24;629(8011):417–25. doi: 10.1038/s41586-024-07254-x (PMC11078747; doi:10.1038/s41586-024-07254-x)
Supplement: Supplementary file 3 — Source Data Fig. 2 [file 41586_2024_7254_MOESM3_ESM.xlsx]

## Sheet: Fig.2g
Source Data Figure 2g
	Cluster distribution (Fold change, relative to C1)
Cluster	Ptger2-/-Ptger4fl/fl				CD4CrePtger2-/-Ptger4fl/fl				GzmBCrePtger2-/-Ptger4fl/fl
1	1	1	1	1	1	1	1	1	1	1	1	1
2	0.652174	0.395833	0.761905	0.597222	1.30882	3.14286	2.78788	1.10204	2.7377	3.53226	6.57143	3.96296
3	1.21739	0.671875	1.36905	0.902778	1.70588	4.28571	2.54545	1.53061	1.65574	1.72581	2.80952	2.77778
4	1.34783	0.546875	1.28571	0.666667	2.35294	4.08163	1.78788	2.67347	4.13115	4.32258	9.28571	9.14815
5	2.41304	1.15104	2.5119	1.82639	6.25	7.04082	2.83333	3.4898	7.62295	5.22581	14.4762	17.3704
6	1.76087	0.411458	1.47619	0.638889	1.11765	1.73469	1.21212	0.734694	1.98361	1.04839	2.38095	3.2963
7	2.5	0.588542	1.16667	0.416667	1.80882	2.04082	1.54545	1.2449	1.31148	1.22581	3.85714	2.62963
8	0.413043	0.21875	0.583333	0.243056	0.691176	0.714286	1.07576	0.704082	2.08197	2.58065	5.85714	3.25926

## Sheet: Fig.2i
Source Data Figure 2i
		Clonotype frequency (%)
Ptger2-/-Ptger4fl/fl	Hyperexpanded	0
	Large	23.8281
	Medium	15.8203
	Small	24.2188
	Single	36.1328	Small+Single:	60.3516
CD4CrePtger2-/-Ptger4fl/fl	Hyperexpanded	22.6036
	Large	19.7633
	Medium	10.0592
	Small	20.5917
	Single	26.9822	Small+Single:	47.574
GzmBCrePtger2-/-Ptger4fl/fl	Hyperexpanded	35.6494
	Large	21.5713
	Medium	11.1262
	Small	17.8928
	Single	13.7602	Small+Single:	31.653

## Sheet: Fig.2l
Source Data Figure 2l
	% of T cell subset
	Analysis at d6	Analysis at d11
	+NaCl (control)	+NaCl (control)	+FTY720 from d6
TCF1+	95.3	3.6	4
TIM-3+	2.3	92.7	89.7
Rest	2.4	3.7	6.3

## Sheet: Fig.2m
Source Data Figure 2m
CD8+ TILs (#/gram tumour)
Analysis at d6		Analysis at d11
NaCl	FTY720 from d1	NaCl	FTY720 from d1	FTY720 from d6
29411	3609	3278765	30803	1129961
40148	4100	217530	32073	1960047
96973	15342	1600953	115010	1478571
61991	5724	2370812	168907	1168512
67592	14382	3371628	25986	1578228
57823	2330	2840791	235208	1780918

## Sheet: Fig.2n
Source Data Figure 2n
Tumour mass (mg)
Analysis at d6		Analysis at d11
+NaCl (control)	+FTY720 from d1	+NaCl (control)	+FTY720 from d1	+FTY720 from d6	+aCD8b
47.2	67.4	74.2	192.7	74.6	300.9
63.5	65	98.1	286.6	129.5	302.5
55.1	49.5	77.6	193.9	142.3	428.1
61.5	53.8	92.3	218.3	150.4	342.1
45	59.7	77.4	278.9	94.9	290.9
43	50.1	96.3	228.2	85.9	93
63.3	29.1	56	441.6	56.4	242.4
72.8	15.7	40.7	141.3	116.3	305
113.7	17.5	69.1	164.2	154.7	182.1
51	16.6	79.4	256.4	65.1	419
