# Supplementary material for: PGE2 limits effector expansion of tumour-infiltrating stem-like CD8+ T cells
Source: Nature. 2024 Apr 24;629(8011):417–25. doi: 10.1038/s41586-024-07254-x (PMC11078747; doi:10.1038/s41586-024-07254-x)
Supplement: Supplementary file 4 — Source Data Fig. 3 [file 41586_2024_7254_MOESM4_ESM.xlsx]

## Sheet: Fig.3b
Source Data Figure 3b
TCF1+ TIL expansion
Fold expansion (relative to input)
Unstimulated		aCD3/CD28 +IL-2
Untreated	PGE2	Untreated	PGE2
0	0	1.9	0.7
0.1	0	2	0.8
0	0	1.4	0.6

## Sheet: Fig.3c
Source Data Figure 3c
TCF1+ T cell expansion
Fold expansion (relative to input)
Unstimulated		aCD3/CD28 +IL-2
Untreated	PGE2	Untreated	PGE2
0.0013	0.0006	3.2433	1.2956
0.0074	0.0027	2.5766	0.3119
0.0025	0.0008	2.4864	1.8276
0.0049	0.0026	2.3981	0.3208

## Sheet: Fig. 3j
Source Data Figure 3j
pSTAT5+ T cells (%)
10 U/ml IL-2		33 U/ml IL-2		66 U/ml IL-2		100 U/ml IL-2
Untreated	PGE2	Untreated	PGE2	Untreated	PGE2	Untreated	PGE2
54.7	13.1	62	24.5	60.3	35.2	64.5	45.1
36.3	9.67	53.8	27.3	57.7	34.9	59.4	49.4
36.7	5.89	58.3	16.6	59.9	27.3	75	29.7

## Sheet: Fig.3k
Source Data Figure 3k
TCF1+ T cell expansion
Fold expansion (relative to input)
Unstimulated		aCD3/CD28		aCD3/CD28 +IL-2		aCD3/CD28 +IL-2 +IL-7		aCD3/CD28 +IL-2 +IL-12		aCD3/CD28 +IL-2 +IL-15
Untreated	PGE2	Untreated	PGE2	Untreated	PGE2	Untreated	PGE2	Untreated	PGE2	Untreated	PGE2
0.0031	0.0014	0.1707	0.0294	2.1952	0.2935	2.6097	0.4197	3.8042	0.5469	3.3263	0.7193
0.0049	0.0015	0.1768	0.0315	2.124	0.372	2.9028	0.8245	2.8583	0.7784	3.3722	0.7815
0.0035	0.0012	0.2356	0.0218	2.5325	0.5225	2.9556	0.8984	2.8018	0.671	3.2372	1.0285

## Sheet: Fig.3m
Source Data Figure 3m
pSTAT5+ T cells (%)							pSTAT5+ T cells (%)
WT							CD4CrePtger2-/-Ptger4fl/fl
0 U/ml IL-2		10 U/ml IL-2		33 U/ml IL-2			0 U/ml IL-2		10 U/ml IL-2		33 U/ml IL-2
Untreated	PGE2	Untreated	PGE2	Untreated	PGE2		Untreated	PGE2	Untreated	PGE2	Untreated	PGE2
6.28	1.45	33.7	12.9	51.6	30.1		2.82	4.77	22.3	18	53.7	46.3
7.83	3.53	19.2	6.41	57.6	27.7		2.86	7.46	27.6	21.6	56.2	50.4
7.47	10	30.5	11.1	53	29.5		2.44	3.34	19.1	14.5	45.4	41.4

## Sheet: Fig.3n
Source Data Figure 3n
TCF1+ T cell expansion
Fold expansion (relative to input)
WT		CD4CrePtger2-/-Ptger4fl/fl
aCD3/CD28 +IL-2		aCD3/CD28 +IL-2
Untreated	PGE2	Untreated	PGE2
3.2433	1.2956	3.1587	3.7062
2.5766	0.3119	3.51	4.7642
2.3981	0.3208	3.8792	4.9841
