# Supplementary material for: PGE2 limits effector expansion of tumour-infiltrating stem-like CD8+ T cells
Source: Nature. 2024 Apr 24;629(8011):417–25. doi: 10.1038/s41586-024-07254-x (PMC11078747; doi:10.1038/s41586-024-07254-x)
Supplement: Supplementary file 5 — Source Data Fig. 4 [file 41586_2024_7254_MOESM5_ESM.xlsx]

## Sheet: Fig.4c
Source Data Figure 4c
OT-I T cells (#/gram tdLN)
Day 4		Day 5		Day 6		Day 7		Day 8
OT-I	CD4CrePtger2-/-Ptger4fl/fl OT-I	OT-I	CD4CrePtger2-/-Ptger4fl/fl OT-I	OT-I	CD4CrePtger2-/-Ptger4fl/fl OT-I	OT-I	CD4CrePtger2-/-Ptger4fl/fl OT-I	OT-I	CD4CrePtger2-/-Ptger4fl/fl OT-I
1970	3941	5668	12146	12539	10449	27489	19031	44683	66452
1040	2079	124833	280097	10631	19491	31404	63892	97020	83864
861	6892	5741	4176	8719	14714	144000	174750	56206	111007
6657	2497	1506	3514	10776	13470	9301	10992	133929	354911
818	3271	7694	4274	6960	8031	14044	19394	62561	75073
1823	4862	9539	4977	10963	10963	15140	18581	85891	172768

## Sheet: Fig.4d
Source Data Figure 4d
OT-I T cells (#/gram tumour)
Day 4		Day 5		Day 6		Day 7		Day 8
OT-I	CD4CrePtger2-/-Ptger4fl/fl OT-I	OT-I	CD4CrePtger2-/-Ptger4fl/fl OT-I	OT-I	CD4CrePtger2-/-Ptger4fl/fl OT-I	OT-I	CD4CrePtger2-/-Ptger4fl/fl OT-I	OT-I	CD4CrePtger2-/-Ptger4fl/fl OT-I
688	626	680	1211	15904	67697	15358	61406	16758	218982
334	667	725	944	20608	80722	14143	56044	17605	208872
148	1033	1107	1141	36406	46560	6249	79702	7615	66230
1237	787	1409	890	31056	44966	3558	53086	6285	58714
192	384	3022	1813	16168	36988	23015	176063	3910	33207
1049	888	3067	2344	10092	25434	34755	295498	3728	46913

## Sheet: Fig.4f
Source Data Figure 4f
% of OT-I T cells							% of OT-I T cells
tdLN							Tumour
Day 6		Day 7		Day 8			Day 6		Day 7		Day 8
TCF1+ CD8+ T cells	CXCR6+ CD8+ T cells	TCF1+ CD8+ T cells	CXCR6+ CD8+ T cells	TCF1+ CD8+ T cells	CXCR6+ CD8+ T cells		TCF1+ CD8+ T cells	CXCR6+ CD8+ T cells	TCF1+ CD8+ T cells	CXCR6+ CD8+ T cells	TCF1+ CD8+ T cells	CXCR6+ CD8+ T cells
100	0	98.2	1.79	94.1	5.91		85.9	12.6	64.4	35.2	13.9	82.6
100	0	100	0	88.2	11.8		87.6	11.6	61.3	38.3	12.4	86
97.6	2.35	99.5	0.53	92.3	7.69		87.8	10.8	59.1	39.8	13.9	79.5
100	0	100	0	87.5	6.25		88.2	11.2	62	37.2	13.3	70.4
100	0	99.4	0.59	100	0		91.1	8.28	59.5	40.1	18.9	78.9
100	0	99.4	0.56	100	0		89.9	9.25	59.6	40.2	20.5	77.6

## Sheet: Fig.4h
Source Data Figure 4h
BRAFV600E-OVA
OT-I TILs (#/gram tumour)
Control-OVA	Ptgs1/Ptgs2-/--OVA
-	-	aCD122/aCD132
44119	112267	23063
27104	126857	23212
38660	149657	9193
38229	130470	12829
92478	143136	4567
31962	105139	7355

## Sheet: Fig.4j
Source Data Figure 4j
MC38-OVA
OT-I TILs (#/gram tumour)
OT-I	CD4CrePtger2-/-Ptger4fl/fl OT-I
-	-	aCD122/aCD132
170714	458511	105445
163421	187672	106932
42017	350119	45396
38881	238499	43859
245702	229197	118989
127692	218361	130233
18174	89777	25329
17738	94480	21954
62685	424758	12243
63584	461253	45297

## Sheet: Fig.4l
Source Data Figure 4l
MC38-OVA
OT-I TILs (#/gram tumour)
Control	Cd122-/-
393182	10411.1
490721	14840.4
449142	21415.4
952687	42175.2
208049	3259.26
663979	10340.4

## Sheet: Fig.4n
Source Data Figure 4n
	MC38-OVA
	Tumour diameter (mm)
Time (days)	no T cells (control)										+OT-I										+CD4CrePtger2-/-Ptger4fl/fl OT-I
0	0	0	0	0	0	0	0	0	0	0	0	0	0	0	0	0	0	0	0	0	0	0	0	0	0	0	0	0	0	0
1	0	0	0	0	0	0	2.15	1.97	2.22	2.72	0	0	0	0	0	0	0	2.35	1.9	2.48	0	0	0	0	0	2.5	2.57	0	0	2.5
4	4.345	5.42	4.755	4.68	4.715	4.655	4.2	4.15	4.65	4.6	4.785	4.95	4.51	4.74	4.41	3.52	4.8	5.3	4.65	5	4.35	5.495	4.055	5.075	4.555	6.05	5.65	4.55	7.25	4.8
6	6.765	6.425	6.65	6.245	6.285	6.87	6.78	5.08	8.45	6.85	6.685	7.625	7.15	6.115	7.025	6.295	9.25	8.53	7.45	8.98	6.96	6.295	6.19	6.885	6.73	8.95	7.5	8.9	8.24	9.2
8	9.305	9.31	8.6	9.255	7.565	9.375	7.95	7.81	9.77	8.49	8.44	9.835	9.325	8.305	8.435	8.39	11.15	9.4	7.35	10.95	6.26	7.105	6.25	7.095	8.63	8.55	10.2	8.15	7.29	10.39
11	10.96	11.58	9.09	9.655	10.155	10.475	10.95	10.31	12.25	10.82	10.47	11.25	10.815	8.22	9.455	9.815	11.85	10.9	9.4	11.8	3.685	4.05	3.125	5.63	5.265	6.55	6.1	6.39	5.8	7.85
12	11.99	13.41	8.7	10.9	10.8	12.42	11.7	11.51	12.55	10.75			11	9.11	11.06	11.285	12.3	10.6	9.55	11.81	3.47	3.495	2.28	5.535	5.48	3.95	4.2	2.93	2.45	6.15
13	12.67	15.745			12.165	13.1							10.9	9.265	12.215	12.15	12.55	12.2			3.18	2.995	2.115	4.935	3.82	2.15	2.7	0	0	3.7
14																					2.1	1.745	1.735	3.83	3.4	0	0	0	0	0
17																					0	0	0	2.99	2.5	0	0	0	0	0
19																					0	0	0	2.3	0	0	0	0	0	0
21																					0	0	0	0	0	0	0	0	0	0
24																					0	0	0	0	0	0	0	0	0	0
26																					0	0	0	0	0	0	0	0	0	0
28																					0	0	0	0	0	0	0	0	0	0
30																					0	0	0	0	0	0	0	0	0	0
