# Supplementary material for: PGE2 limits effector expansion of tumour-infiltrating stem-like CD8+ T cells
Source: Nature. 2024 Apr 24;629(8011):417–25. doi: 10.1038/s41586-024-07254-x (PMC11078747; doi:10.1038/s41586-024-07254-x)
Supplement: Supplementary file 6 — Source Data Extended Data Fig. 1 [file 41586_2024_7254_MOESM6_ESM.xlsx]

## Sheet: Extended Data Fig.1d
Source Data Extended Data Figure 1d
CD8+ T cells (#/LN)					CD44lowCD62L+ CD8+ T cells (#/LN)					CD44+CD62L+ CD8+ T cells (#/LN)					CD44+CD62L- CD8+ T cells (#/LN)
WT	Ptger2-/-Ptger4fl/fl	CD4CrePtger2-/-Ptger4fl/fl	GzmBCrePtger2-/-Ptger4fl/fl		WT	Ptger2-/-Ptger4fl/fl	CD4CrePtger2-/-Ptger4fl/fl	GzmBCrePtger2-/-Ptger4fl/fl		WT	Ptger2-/-Ptger4fl/fl	CD4CrePtger2-/-Ptger4fl/fl	GzmBCrePtger2-/-Ptger4fl/fl		WT	Ptger2-/-Ptger4fl/fl	CD4CrePtger2-/-Ptger4fl/fl	GzmBCrePtger2-/-Ptger4fl/fl
108311	187589	296750	115444		93364.1	145756	224343	91777.9		12672.4	38830.9	65878.4	19510		801.502	1519.47	3353.27	1431.5
115364	209634	385836	105080		98289.8	166659	300566	87006.2		14997.3	40459.4	75623.8	14396		876.764	1090.1	4784.36	1082.32
362432	159610	185400	189961		311692	133434	153326	143801		45304	24260.7	27624.6	41221.6		2247.08	734.205	1631.52	2602.47
348381	186120	145740	80858		302743	156527	121402	65899.6		40760.6	27359.7	20695.1	12371.3		1950.94	837.542	1326.24	994.559
112469	205157	258191	119877		87726.2	177051	208619	103334		21819.1	26875.6	43118	14265.3		1866.99	389.799	2504.46	994.977
107167	242254	161050	117678		89913.5	199618	133671	103086		15003.4	40941	23030.1	12709.3		1296.73	654.087	1594.39	623.695
898387	221712	326095	661684		730389	177369	243919	557138		150031	37469.2	68479.9	91312.3		12577.4	2815.74	8021.94	5094.96
362899	486390	677826	740515		294311	387653	545650	642026		61692.8	90468.6	113875	88121.2		4499.95	3210.18	9964.04	4517.14

## Sheet: Extended Data Fig.1e
Source Data Extended Data Figure 1e
CD4+ T cells (#/LN)					CD44lowCD62L+ CD4+ T cells (#/LN)					CD44+CD62L+ CD4+ T cells (#/LN)					CD44+CD62L- CD4+ T cells (#/LN)
WT	Ptger2-/-Ptger4fl/fl	CD4CrePtger2-/-Ptger4fl/fl	GzmBCrePtger2-/-Ptger4fl/fl		WT	Ptger2-/-Ptger4fl/fl	CD4CrePtger2-/-Ptger4fl/fl	GzmBCrePtger2-/-Ptger4fl/fl		WT	Ptger2-/-Ptger4fl/fl	CD4CrePtger2-/-Ptger4fl/fl	GzmBCrePtger2-/-Ptger4fl/fl		WT	Ptger2-/-Ptger4fl/fl	CD4CrePtger2-/-Ptger4fl/fl	GzmBCrePtger2-/-Ptger4fl/fl
104666	171163	270079	83198		101631	162091	246852	76625.2		1643.25	5494.33	14638.3	3452.71		251.198	924.279	3781.1	715.502
112394	211015	384616	80600		109022	202996	358078	74635.6		1921.94	4220.3	14500	2716.22		213.548	611.943	4346.17	685.1
384992	175397	193142	163179		374212	169082	186189	148330		6313.87	3244.84	3013.01	10133.4		885.482	403.412	830.509	1680.74
371468	199314	142877	75211		358466	191740	137448	70547.8		7763.68	4544.35	2457.49	2444.35		1300.14	478.353	528.645	458.786
65575	234108	254657	127877		59672.9	226148	244471	123017		3862.34	5431.3	4965.82	2813.29		1036.08	515.037	993.163	485.932
77385	231517	160691	134034		70033.1	221331	153942	129879		4101.38	7038.13	2924.58	2104.33		1238.15	810.311	755.25	321.681
906518	190371	261322	684808		793204	154581	213762	593728		21575.1	7824.24	6297.87	15545.1		68804.7	45676.7	18028.1	30574.7
364634	421612	689073	832882		311397	348251	573998	739599		7547.92	13828.9	25426.8	27485.1		31941.9	45308.8	35921.3	68218.2

## Sheet: Extended Data Fig.1f
Source Data Extended Data Figure 1f
CD8+ T cells (#/spleen)					CD44lowCD62L+ CD8+ T cells (#/spleen)					CD44+CD62L+ CD8+ T cells (#/spleen)					CD44+CD62L- CD8+ T cells (#/spleen)
WT	Ptger2-/-Ptger4fl/fl	CD4CrePtger2-/-Ptger4fl/fl	GzmBCrePtger2-/-Ptger4fl/fl		WT	Ptger2-/-Ptger4fl/fl	CD4CrePtger2-/-Ptger4fl/fl	GzmBCrePtger2-/-Ptger4fl/fl		WT	Ptger2-/-Ptger4fl/fl	CD4CrePtger2-/-Ptger4fl/fl	GzmBCrePtger2-/-Ptger4fl/fl		WT	Ptger2-/-Ptger4fl/fl	CD4CrePtger2-/-Ptger4fl/fl	GzmBCrePtger2-/-Ptger4fl/fl
2833023	2766355	3186095	1627412		2.30041e+06	2.13839e+06	2.30992e+06	1.30356e+06		461783	497944	751918	240857		29746.7	40112.1	77740.7	21156.4
2864010	2703736	3466322	1947289		2.3714e+06	2.06295e+06	2.73493e+06	1575357		421009	432598	592741	309619		33795.3	64078.5	72792.8	29209.3
2656726	3089983	5251537	3191299		1.98989e+06	2.28041e+06	4.14346e+06	2.77005e+06		579166	534567	892761	338278		62433.1	78794.6	110807	40210.4
17967744	4434230	6521900	13233670		1.46078e+07	3.54738e+06	4.87838e+06	1.11428e+07		3.00061e+06	749385	1.3696e+06	1.82625e+06		251548	56314.7	160439	101899
7257976	9727809	13556521	14810292		5.88622e+06	7.75306e+06	1.0913e+07	1.28405e+07		1233856	1.80937e+06	2.2775e+06	1.76242e+06		89998.9	64203.5	199281	90342.8

## Sheet: Extended Data Fig.1g
Source Data Extended Data Figure 1g
CD4+ T cells (#/spleen)					CD44lowCD62L+ CD4+ T cells (#/spleen)					CD44+CD62L+ CD4+ T cells (#/spleen)					CD44+CD62L- CD4+ T cells (#/spleen)
WT	Ptger2-/-Ptger4fl/fl	CD4CrePtger2-/-Ptger4fl/fl	GzmBCrePtger2-/-Ptger4fl/fl		WT	Ptger2-/-Ptger4fl/fl	CD4CrePtger2-/-Ptger4fl/fl	GzmBCrePtger2-/-Ptger4fl/fl		WT	Ptger2-/-Ptger4fl/fl	CD4CrePtger2-/-Ptger4fl/fl	GzmBCrePtger2-/-Ptger4fl/fl		WT	Ptger2-/-Ptger4fl/fl	CD4CrePtger2-/-Ptger4fl/fl	GzmBCrePtger2-/-Ptger4fl/fl
4485390	3895958	4311929	1745017		4.31046e+06	3.68947e+06	3.73844e+06	1.44138e+06		116172	109087	304422	119359		19287.2	19090.2	121596	51303.5
4341580	3252550	5495482	1901924		4.18094e+06	3.00536e+06	5.00638e+06	1.62614e+06		104632	139860	282468	125147		16932.2	30248.7	92873.7	51351.9
2251622	3591428	7445390	5012663		1.99043e+06	3.30411e+06	6.72319e+06	4.72694e+06		179905	157664	384927	196998		48409.9	31604.6	145185	35589.9
18130368	3807418	5226445	13696156		1.36884e+07	2.48244e+06	3.02611e+06	1.08611e+07		654506	151916	199128	464300		3.02777e+06	887128	1.58361e+06	1.82159e+06
7292675	8432239	13781461	16657643		5.62994e+06	5.65803e+06	1.02534e+07	1.37925e+07		253056	254654	494754	558031		1.10119e+06	1.8298e+06	2.43932e+06	1.79903e+06
