# Supplementary material for: PGE2 limits effector expansion of tumour-infiltrating stem-like CD8+ T cells
Source: Nature. 2024 Apr 24;629(8011):417–25. doi: 10.1038/s41586-024-07254-x (PMC11078747; doi:10.1038/s41586-024-07254-x)
Supplement: Supplementary file 7 — Source Data Extended Data Fig. 2 [file 41586_2024_7254_MOESM7_ESM.xlsx]

## Sheet: Extended Data Fig.2b
Source Data Extended Data Figure 2b
	Ptgs1/Ptgs2-/- BRAFV600E
	Tumour diameter (mm)
Time (days)	WT					WT +aCD8b					Rag1-/-
0	0	0	0	0	0	0	0	0	0	0	0	0	0	0
3	2.35	2.3	2.25	1	1	2.65	2.4	1.75	1.35	2.35	2.1	1.75	2.8	2
5	3.35	3.1	3.25	1.65	1.5	3.4	3.3	2.85	2.45	3.4	2.4	2.8	3.4	2.75
7	4.85	3.5	4	2.55	3.65	4.65	4.4	4.85	4.25	4.15	3.15	3.65	3.85	3.85
10	1.85	1.6	2.9	1.25	1.75	5.9	6.45	5.95	5.75	6.8	4.25	5.05	5.2	5.85
12	0.9	0	2	1	0	6.8	6.55	8.05	6.35	7.65	4.95	7.25	6.7	8.15
14	0	0	1.95	0	0	8.65	8.7	10.85	7.2	10.35	5.45	7.8	7.55	8.85
17	0	0	1.9	0	0	11.15	11.15	14.05	10.35	13.1	8.3	9.2	9.5	12
19	0	0	2.05	0	0	11.85	14	15	12.6	15	11.6	11.8	11.9	15
21	0	0	2.2	0	0	15	15	15	15	15	15	13.7	14.8	15
24	0	0	2.55	0	0						15	15	15	15
26	0	0	3.4	0	0
28	0	0	4.55	0	0
30	0	0	6.1	0	0

## Sheet: Extended Data Fig.2e
Source Data Extended Data Figure 2e
	MC38
	Tumour diameter (mm)
Time (days)	WT						Ptger2-/-Ptger4fl/fl						CD4CrePtger2-/-Ptger4fl/fl
0	0	0	0	0	0	0	0	0	0	0	0	0	0	0	0	0	0	0
3	2.2	1.75	2	2.65	1.75	3.25	2.5	1.5	1.9	3.55	2.65	1.7	1.9	3.05	2.55	2.05	2.4	2.75
5	3.45	3.15	3.05	3.2	3.1	3.65	1.85	3.25	3.55	4.3	3.65	3.15	2.45	3.45	4	4.5	5.7	4.4
7	4.1	4.05	3.3	3.8	3.4	6.15	3.1	3.5	4.1	6.6	4	3.8	2.6	3.65	4.4	4.85	7.1	4.45
10	5.65	6.05	7.1	8.1	4.7	7	4.3	6.5	6.05	9.1	6.1	6.05	2.55	4.85	4.85	4.2	7.35	4.2
12	7.1	6.6	8.1	9.75	5.65	7.5	5.9	7.4	6.6	11.05	8.9	6.3	1.95	4.3	5.45	4.65	7.5	4.5
14	7.25	8.2	9	10.4	6.25	8.9	6.4	8.65	8.35	12.05	10.25	6.7	1.05	4.3	5.55	5.8	8.8	6
17	9.1	8.8	8.95	12.55	6.8	11	7.8	10.6	9.8	15.75	12.25	7.5	0.9	3.65	5.55	5.45	8.55	5.75
19	11.85	11.05	11	14.1	11.1	11.7	8.95	11.9	11.1	15.75	12.25	7.8	1	5.1	6.75	6.6	8.55	5.75
21	13	11.95	12.85	15.4	9.65	11.7	9.2	13	10.85	15.75	12.25	8.8	2.6	5.9	7.9	7.65	8.55	5.75
24	16.35	13.35	12.85	15.4	13.35	11.7	12.3	15.65	14	15.75	12.25	10.55	4.6	6.75	8.8	7.9	8.55	5.75
