# Supplementary material for: PGE2 limits effector expansion of tumour-infiltrating stem-like CD8+ T cells
Source: Nature. 2024 Apr 24;629(8011):417–25. doi: 10.1038/s41586-024-07254-x (PMC11078747; doi:10.1038/s41586-024-07254-x)
Supplement: Supplementary file 8 — Source Data Extended Data Fig. 3 [file 41586_2024_7254_MOESM8_ESM.xlsx]

## Sheet: Extended Data Fig.3c
Source Data Extended Data Figure 3c
Migratory cDC1 in tdLN
S8:H-2Kb+ cells (%)
Ptgs1/Ptgs2-/- BRAFV600E-OVA	Control BRAFV600E-OVA	Ptgs1/Ptgs2-/- BRAFV600E
52.7	57.3	10.3
69.6	59.8	5.83
65.3	57.6	0
59.1	55.3	0
63.7	59.8

## Sheet: Extended Data Fig.3f
Source Data Extended Data Figure 3f
# of TCF1+ OT-I T cells (x10^3/tdLN)
Ptgs1/Ptgs2-/- BRAFV600E-OVA	Control BRAFV600E-OVA	Ptgs1/Ptgs2-/- BRAFV600E
5.97015	4.83019	1.43885
3.13433	3.38722	0.775795
4.3956	2.46914	0.809717
5.60132	6.22084	0.441501
6.93069	2.40757	0.159872

## Sheet: Extended Data Fig.3g
Source Data Extended Data Figure 3g
PGE2 concentration (ng/mg tissue)
Tumour		tdLN		Spleen		Liver		Kidney		Pancreas
Ptgs1/Ptgs2-/-	Control	Ptgs1/Ptgs2-/-	Control	Ptgs1/Ptgs2-/-	Control	Ptgs1/Ptgs2-/-	Control	Ptgs1/Ptgs2-/-	Control	Ptgs1/Ptgs2-/-	Control
0.386149	3.75046	0.00984255	0.212719	0.000368305	0.0487357	0.0281422	0.0486435	0.0300203	0.197747	0.0361049	0.0371378
0.488085	3.34386	0.0192386	0.239303	0.0291602	0.0398888	0.059778	0.0695708	0.0722186	0.09055	0.0444601	0.0131047
0.193074	1.67193	0.0429924	0.143365	0.0355827	0.0118097	0.0029948	0.088023	0.0489513	0.2838	0.0322875	0.0314306
0.342381	3.16284	0.0907095	0.0315567	0.0479201	0.0212959	0.00909587	0.0343974	0.00906856	0.0242652	0.00313179	0.015943
0.244043	3.34386	0.446302	0.0721918	0.0646944	0.0287921	0.00421002	0.0142615	0.00557885	0.0186984	0.0607253	0.0383993

## Sheet: Extended Data Fig.3h
Source Data Extended Data Figure 3h
	BRAFV600E melanoma
	Tumour diameter (mm)
	Separate								Shared
Time (days)	Control				Ptgs1/Ptgs2-/-				Control				Ptgs1/Ptgs2-/-
0	0	0	0	0	0	0	0	0	0	0	0	0	0	0	0	0
3	0	1.05	0	0	0	0	0	0	0	0	0	1.35	0	0	0	0
5	2.125	2.85	1.9	0	2.05	1	1.5	1.75	2.3	1.9	2.2	3.1	0	0	0	0
7	3.75	4.85	4.55	0	3	2.1	1.85	2.1	3.45	4.1	3.55	4.45	0	2.55	2.1	0
10	4.2	4.65	5.65	4.25	2.15	2.7	1.5	1.75	4.5	4.5	3.75	5.25	1.95	2.55	0	2.1
12	5.55	4.4	4.8	6.25	2.65	1.8	0	0	4.5	4.25	6.9	6	2.45	1.25	0	2.7
14	5.7	5.5	5.7	6.8	2.6	1.8	0	0	4.75	3.3	7.8	6.35	2.6	0	0	4.2
17	7.1	5.55	6.9	7.2	2.45	1.6	0	0	4.95	3.15	9.1	6.2	2.9	0	0	6.45
19	7.95	5.55	7.15	7	2.15	1.5	0	0	5.15	2.85	8.3	7.6	2.35	0	0	4.9
21	9.05	5.95	8.05	10.7	1.95	1.25	0	0	6.35	5.6	8.35	7.6	2.2	0	0	5.9
24	11.05	7.4	10.45	11.75	2.6	1.3	0	0	8.1	6.8	8.45	9.7	2	0	0	5.85
26	13.05	8.6	11.2	13.15	3.25	3.8	0	0	7.65	7.75	9.85	10.65	0	0	0	4.6
28	15.8	10.1	15	13.4	2.8	3.55	0	0	10.3	9.4	11.75	16.35	0	0	0	4
30	15.8	12.65	15	15.25	2.8	3.55	0	0	11.8	12	15.3	16.35	0	0	0	3.5
