# Supplementary material for: PGE2 limits effector expansion of tumour-infiltrating stem-like CD8+ T cells
Source: Nature. 2024 Apr 24;629(8011):417–25. doi: 10.1038/s41586-024-07254-x (PMC11078747; doi:10.1038/s41586-024-07254-x)
Supplement: Supplementary file 9 — Source Data Extended Data Fig. 5 [file 41586_2024_7254_MOESM9_ESM.xlsx]

## Sheet: Extended Data Fig.5b
Source Data Extended Data Figure 5b
# of reads					# of reads
Ptger2 KO-specific region					Ptger4 KO-specific region
WT	Ptger2-/-Ptger4fl/fl	CD4CrePtger2-/-Ptger4fl/fl	GzmBCrePtger2-/-Ptger4fl/fl		WT	Ptger2-/-Ptger4fl/fl	CD4CrePtger2-/-Ptger4fl/fl	GzmBCrePtger2-/-Ptger4fl/fl
189.319	0	0	0		22.9041	21.7015	15.0184	0
150.685	0	0	0		7.83001	31.8227	0	0
147.687	0	0	0		14.9494	40.9356	0	0
139.221	0	0	0		21.1871	53.1656	0	1.35355

## Sheet: Extended Data Fig.5f
Source Data Extended Data Figure 5f
Ptger4 mRNA expression (relative to Hprt)
TCF1+CD8+ T cells Unstimulated		TCF1+CD8+ T cells +aCD3/CD28 +IL-2		Effector CD8+ T cells
WT	GzmBCrePtger2-/-Ptger4fl/fl	WT	GzmBCrePtger2-/-Ptger4fl/fl	WT	GzmBCrePtger2-/-Ptger4fl/fl
0.0122591	0.00621513	0.0161201	0.00012165	0.00744248	9.1238e-05
0.016176	0.00608722	0.0160087	8.2801e-05	0.00728932	6.1247e-05

## Sheet: Extended Data Fig.5h
Source Data Extended Data Figure 5h
Ki-67 expression (MFI)				Ki-67 expression (MFI)
TCF1+ TILs				TIM-3+ TILs
Ptger2-/-Ptger4fl/fl	CD4CrePtger2-/-Ptger4fl/fl	GzmBCrePtger2-/-Ptger4fl/fl		Ptger2-/-Ptger4fl/fl	CD4CrePtger2-/-Ptger4fl/fl	GzmBCrePtger2-/-Ptger4fl/fl
7702	7374	19678		16680	33040	46443
3993	7986	19187		10587	26720	29188
3196	8390	13225		10800	19105	26045
6969	14197	6745		22478	27828	12306
5250	12856	9222		14494	15535	16267
3829	9786	10002		12109	33731	19135
3101	9021	18803		11309	28240	35167
