# Supplementary material for: PGE2 limits effector expansion of tumour-infiltrating stem-like CD8+ T cells
Source: Nature. 2024 Apr 24;629(8011):417–25. doi: 10.1038/s41586-024-07254-x (PMC11078747; doi:10.1038/s41586-024-07254-x)
Supplement: Supplementary file 10 — Source Data Extended Data Fig. 6 [file 41586_2024_7254_MOESM10_ESM.xlsx]

## Sheet: Extended Data Fig.6b
Source Data Extended Data Figure 6b
	Clonotype frequency (%)
Cluster	1	2	3	4	5	6	7	8
Hyperexpanded	1.23675	3.79198	14.527	11.6984	22.0714	13.4722	11.8168	14.0917
Large	2.12014	24.052	29.8423	32.6286	44.2203	33.6111	28.5081	29.0323
Medium	3.71025	10.0758	15.991	16.1381	10.7836	15.2778	12.26	11.3752
Small	10.9541	34.7779	25.9009	29.0345	18.4251	28.6111	33.5303	25.9762
Single	81.9788	27.3023	13.7387	10.5004	4.49961	9.02778	13.8848	19.5246

## Sheet: Extended Data Fig.6d
Source Data Extended Data Figure 6d
		Clonotype frequency (%)
	Cluster	1	2	3	4	5	6	7	8
Ptger2-/-Ptger4fl/fl	Hyperexpanded	0	0	0	0	0	0	0	0
	Large	3.125	14.2857	24	20.9677	37.3984	28.9855	16.6667	34.7826
	Medium	1.5625	7.14286	16	12.9032	21.9512	14.4928	29.6296	17.3913
	Small	0	16.6667	29.3333	38.7097	23.5772	33.3333	27.7778	17.3913
	Single	95.3125	61.9048	30.6667	27.4194	17.0732	23.1884	25.9259	30.4348
CD4CrePtger2-/-Ptger4fl/fl	Hyperexpanded	1.63934	7.84314	23.5849	11.5942	38.8186	38.2353	15.7895	19.2982
	Large	3.27869	7.84314	22.6415	21.0145	26.5823	17.6471	25	17.5439
	Medium	0	11.7647	11.3208	16.6667	8.43882	5.88235	7.89474	14.0351
	Small	6.55738	26.4706	19.8113	28.9855	16.0338	17.6471	27.6316	19.2982
	Single	88.5246	46.0784	22.6415	21.7391	10.1266	20.5882	23.6842	29.8246
GzmBCrePtger2-/-Ptger4fl/fl	Hyperexpanded	4.34783	27.9693	27.2727	31.5673	47.6373	30.6667	31.746	31.1404
	Large	0	19.5402	28.0303	21.6336	22.8608	23.3333	21.4286	21.0526
	Medium	11.5942	11.8774	9.09091	14.7903	9.32312	10.6667	8.73016	11.8421
	Small	21.7391	21.4559	16.6667	19.2053	14.0485	25.3333	20.6349	17.5439
	Single	62.3188	19.1571	18.9394	12.8035	6.13027	10	17.4603	18.4211

## Sheet: Extended Data Fig.6e
Source Data Extended Data Figure 6e
	Ptger2-/-Ptger4fl/fl	CD4CrePtger2-/-Ptger4fl/fl	GzmBCrePtger2-/-Ptger4fl/fl
Shared clones (%)	3.85265	9.12458	14.4677
Different clones (%)	96.1473	90.8754	85.5323
