# Supplementary material for: PGE2 limits effector expansion of tumour-infiltrating stem-like CD8+ T cells
Source: Nature. 2024 Apr 24;629(8011):417–25. doi: 10.1038/s41586-024-07254-x (PMC11078747; doi:10.1038/s41586-024-07254-x)
Supplement: Supplementary file 11 — Source Data Extended Data Fig. 7 [file 41586_2024_7254_MOESM11_ESM.xlsx]

## Sheet: Extended Data Fig.7b
Source Data Figure 7b
TCF1+ TILs (#/gram tumour)
Ptgs1/Ptgs2-/- into WT	Control into WT	Control into Ptger2-/-Ptger4fl/fl	Control into CD4CrePtger2-/-Ptger4fl/fl
315000	67000	136050	173000
372000	86000	270460	144000
682000	155000	44800	100390
124000	219000	52150	27820
618000	142000	55990	152030
78890	90000	83700	70090
67420	95000	33370	322150
138500	63000		54260
32590	97000		406350
	23430		139550
	50240

## Sheet: Extended Data Fig.7c
Source Data Figure 7c
TIM-3+ TILs (#/gram tumour)
Ptgs1/Ptgs2-/- into WT	Control into WT	Control into Ptger2-/-Ptger4fl/fl	Control into CD4CrePtger2-/-Ptger4fl/fl
5507000	754000	1902570	7879000
13024000	878000	190670	4847000
8077000	355000	312340	1984000
1142000	425000	301450	3406530
9569000	199000	548080	1649870
1138900	535000	1149550	5084170
998210	451000	328250	2615580
1907100	374030		4991600
	212270		6725990
	260560		2999100
