# Supplementary material for: PGE2 limits effector expansion of tumour-infiltrating stem-like CD8+ T cells
Source: Nature. 2024 Apr 24;629(8011):417–25. doi: 10.1038/s41586-024-07254-x (PMC11078747; doi:10.1038/s41586-024-07254-x)
Supplement: Supplementary file 12 — Source Data Extended Data Fig. 8 [file 41586_2024_7254_MOESM12_ESM.xlsx]

## Sheet: Extended Data Fig.8g
Source Data Extended Data Figure 8g
IL-2Rgc expression (MFI)
Unstimulated		aCD3/28 +IL-2
Untreated	PGE2	Untreated	PGE2
1288	984	4160	2052
1194	1040	3865	1912
1146	1000	3959	2077

## Sheet: Extended Data Fig.8i
Source Data Extended Data Figure 8i
TCF1+ T cell expansion
Fold expansion (relative to input)									Fold expansion (relative to input)									Fold expansion (relative to input)
WT									Ptger2-/-Ptger4fl/fl									CD4CrePtger2-/-Ptger4fl/fl
Unstimulated	aCD3/CD28 +IL-2								Unstimulated	aCD3/CD28 +IL-2								Unstimulated	aCD3/CD28 +IL-2
-	-	CM Ptgs1/Ptgs2-/-	CM Control	PGE2 (1 ng/ml)	PGE2 (10 ng/ml)	PGE2 (100 ng/ml)	PGE2 (1000 ng/ml)		-	-	CM Ptgs1/Ptgs2-/-	CM Control	PGE2 (1 ng/ml)	PGE2 (10 ng/ml)	PGE2 (100 ng/ml)	PGE2 (1000 ng/ml)		-	-	CM Ptgs1/Ptgs2-/-	CM Control	PGE2 (1 ng/ml)	PGE2 (10 ng/ml)	PGE2 (100 ng/ml)	PGE2 (1000 ng/ml)
0.0027	2.2499	2.5021	1.3753	0.8136	0.5276	0.6217	0.8352		0.0069	2.653	3.1179	1.4866	1.2208	0.7979	0.7981	0.7497		0.0093	4.1173	4.135	3.6547	3.1497	3.84	2.8739	3.0638
0.004	3.1503	2.4248	1.2877	0.5956	0.69	0.651	0.7347		0.0115	2.9954	3.1963	1.5249	1.283	1.0362	0.7658	0.9557		0.025	4.1412	4.273	4.3966	3.4727	4.0066	3.4714	2.7891
0.0043	3.2003	2.7083	1.355	0.478	0.5303	0.4787	0.7879		0.0089	2.908	2.8464	1.5308	1.2851	0.7833	1.0836	0.9212		0.0103	3.9637	3.8934	3.7296	2.5205	3.2865	3.6083	3.1308
