# Supplementary material for: PGE2 limits effector expansion of tumour-infiltrating stem-like CD8+ T cells
Source: Nature. 2024 Apr 24;629(8011):417–25. doi: 10.1038/s41586-024-07254-x (PMC11078747; doi:10.1038/s41586-024-07254-x)
Supplement: Supplementary file 13 — Source Data Extended Data Fig. 9 [file 41586_2024_7254_MOESM13_ESM.xlsx]

## Sheet: Extended Data Fig.9b
Source Data Extended Data Figure 9b
MC38-OVA
OT-I TILs (#/gram tumour)
Day 6		Day 8		Day 10
Ptger2-/-Ptger4fl/fl OT-I	CD4CrePtger2-/-Ptger4fl/fl OT-I	Ptger2-/-Ptger4fl/fl OT-I	CD4CrePtger2-/-Ptger4fl/fl OT-I	Ptger2-/-Ptger4fl/fl OT-I	CD4CrePtger2-/-Ptger4fl/fl OT-I
150209	212576	120566	253005	219807	583898
183501	234140	137982	319442	405703	1172203
273564	379266	358415	770354	69152	264501
151473	218794	267700	570452	59080	380337
86453	101688	121996	420295	106344	600145
91679	116536	165117	635421	149476	798804
104507	131298	129688	408554	37458	156826
102128	110912	343548	1159908

## Sheet: Extended Data Fig.9h
Source Data Extended Data Figure 9h
MC38-OVA
OT-I T cells (#/gram tumour)
TIM-3-CXCR6- stem	TIM-3+CXCR6+ differentiated
11598	174
1498	125
1055	552
429	211
5668	794
8153	113
505	113
	716

## Sheet: Extended Data Fig.9l
Source Data Extended Data Figure 9l
MC38-OVA
OT-I T cells (#/gram tumour)
OT-I			CD4CrePtger2-/-Ptger4fl/fl OT-I
-	-	+FTY720 from d6	-	-	+FTY720 from d6
d6	d8	d8	d6	d8	d8
4653	29501	16758	3456	128852	218982
4377	42178	17605	2812	164831	208872
12080	6440	7615	12241	57003	66230
11161	2140	6285	10493	26280	58714
3403	3047	3910	2342	23495	33207
9630	3660	3728	8393	28869	46913

## Sheet: Extended Data Fig.9m
Source Data Extended Data Figure 9m
D4M.3A-pOVA
OT-I TILs (#/gram tumour)
Day 6		Day 11
OT-I	CD4CrePtger2-/-Ptger4fl/fl OT-I	OT-I	CD4CrePtger2-/-Ptger4fl/fl OT-I
3059	2961	6760	15143
3289	2114	9734	34532
4641	3749	17706	45807
4593	4986	7243	26559
2270	2095	16060	54710
5938	5301	6405	25976

## Sheet: Extended Data Fig.9n
Source Data Extended Data Figure 9n
	D4M.3A-pOVA
	Tumour diameter (mm)
Time (days)	no T cells (control)				+OT-I				+CD4CrePtger2-/-Ptger4fl/fl OT-I
0	0	0	0	0	0	0	0	0	0	0	0	0
3	4.615	4.9	4.2	5.065	4.1	4.85	4.35	4.53	4.3	4.55	4.28	4.15
5	5.6	5.75	5.15	5	4.4	5.1	5.35	5.55	5.75	5.25	5.7	5.8
7	6.84	7.85	6.95	6.77	6.95	5.85	7.15	7.7	7.4	6.895	7.1	6.8
9	7.235	7.7	6.95	7	7.95	7.45	6.6	8.05	6.15	5.62	6.1	5.9
11	7.1	8.5	7.075	7.3	6.15	6.735	5.65	7.2	5.025	5.15	5.1	5.05
12	7	8.1	7.6	7.2	5.95	5.505	5.575	7.1	4.7	4.95	4.35	4.25
14	7	8.36	8.1	7.035	4.55	4.55	5.85	6.2	2.35	3.7	3.4	2.75
17	7.85	9.4	8.95	7.85	2.4	4.55	5.85	5.2	0	3.15	2.45	1.5
19	9.82	11.05	10.45	8.55	2.5	4.8	7.325	4.65	0	0	0	0
21	11.51	12.91	12.175	9.65	2.47	5.175	8.02	6.9	0	0	0	0
24	13.08	14.8	14.92	12.35	0	6.315	9.2	7.5	0	0	0	0
26	14.2	16.15	15.1	14.4	0	7.4	10.705	9.2	0	0	0	0
28					0	8.55	12.25	9.8	0	0	0	0
30					0	9.255	12.625	12	0	0	0	0
